# Supplementary material for: The Effect of Ascorbic Acid and Nicotinamide on Panton–Valentine Leukocidin Cytotoxicity: An Ex Vivo Study
Source: Toxins (Basel). 2023 Jan 4;15(1):38. doi: 10.3390/toxins15010038 (PMC9865643; doi:10.3390/toxins15010038)
Supplement: Supplementary file 1 [file toxins-15-00038-s001.zip]

Archive with 1 entries (1 files):
- toxins-2113448-supplementary.pdf
